# Supplementary material for: Measuring continuity of ambulatory cardiovascular care: a cross-sectional study on the applicability of the Nijmegen Continuity Questionnaire in Germany
Source: BMC Health Serv Res. 2022 Oct 18;22:1258. doi: 10.1186/s12913-022-08612-z (PMC9578194; doi:10.1186/s12913-022-08612-z)
Supplement: Supplementary file 2 — Additional file 2. Sociodemographic characteristics of patients participating in the quantitative study (additional subsamples, total sample for comparison). [file 12913_2022_8612_MOESM2_ESM.xlsx]

## Sheet: Table S1
Sociodemographic characteristics of patients participating in the quantitative study (additional subsamples, total sample for comparison)
Characteristic	Patients, total sample (n=435)	Patients, descriptive subsample regarding cardiologists (n=272)	Patients, NCQ-subsample regarding general practitioners & cardiologists (n=210)
Age (mean (sd)) [n]	76 (8.95) [406]	74 (8.98) [257]*	73 (8.93) [198]***
Sex (n(%))
male	316 (72.97)	206 (75.74)	160 (76.19)
female	117 (27.02)	66 (24.26)	50 (23.81)
Employment (n(%))
Not employed (retired, student, unemployed)	382 (89.67)	238 (88.48)	182 (87.08)
Full-time employment (>35 hours/week)	34 (7.98)	24 (8.92)	21 (10.05)
Part-time employment (<35 hours/week)	10 (2.35)	7 (2.60)	6 (2.87)
Health insurance (n(%))
Statutory health insurance	380 (89.20)	240 (89.89)	188 (91.26)
Private health insurance	39 (9.15)	22 (8.24)	15 (7.28)
Self-pay patient	4 (0.94)	3 (1.12)	1 (0.49)
Other	3 (0.70)	2 (0.75)	2 (0.97)
Cardiovascular disease for which the patient currently receives treatment (n(%))
Hypertension	281 (64.59)	172 (63.24)	137 (65.24)
Cardiac arrhythmia/atrial fibrillation	130 (29.89)	80 (29.41)	59 (28.10)
Coronary heart disease	244 (56.09)	163 (59.93)*	132 (62.86)**
Chronic heart failure	67 (15.40)	52 (19.12)**	43 (20.48)**
Stroke	40 (9.43)	25 (9.19)	20 (9.52)
Peripheral vascular disease	41 (8.74)	28 (10.29)	20 (9.52)
Aortic aneurysm	17 (3.91)	12 (4.41)	9 (4.29)
Other	36 (8.27)	26 (9.56)	20 (9.52)
Participation in general practitioner-centered care (n(%)) [n]	204 (55.7)	139 (59.40) [234]	108 (58.06) [186]
Participation in a disease management programme (n(%)) [n]	204 (53.13)	133 (54.51) [244]	108 (55.96) [193]
*p<0.05; **p<0.01; ***p<0.001
